# Supplementary material for: DeepTaxa: a hybrid CNN-BERT framework for 16S rRNA taxonomic classification
Source: Bioinform Adv. 2026 Jun 12;6(1):vbag166. doi: 10.1093/bioadv/vbag166 (PMC13316423; doi:10.1093/bioadv/vbag166)
Supplement: vbag166_Supplementary_Data [file vbag166_supplementary_data.zip]

Archive with 2 entries (2 files):
- DeepTaxa_Supplementary_Material.pdf
- 22-Jun-2026_050506_DeepTaxa_Supplementary_Material.pdf
